# Supplementary material for: Spatiotemporal dynamics of single cell stiffness in the early developing ascidian chordate embryo
Source: Commun Biol. 2021 Mar 16;4:341. doi: 10.1038/s42003-021-01869-w (PMC7966737; doi:10.1038/s42003-021-01869-w)
Supplement: Supplementary file 6 — Supplementary Data 1 [file 42003_2021_1869_MOESM6_ESM.xlsx]

## Sheet: all
	egg to 16 -cell		Young's momdulus (Pa)
		condition	egg(1-cell)	division	2-cell	division	4-cell	division	8-cell	division	16-cell
	embryo_1	control	221.535	509.041	168.687	410.564	208.538	525.177	164.075
	embryo_2	control	110.507	320.232
	embryo_3	control	94.6049	250.749	42.8427	300.852	43.6618	228.859
	embryo_4	control							46.475
		LatA							9.88248
	embryo_5	control			43.3
		LatA			36.8578
	embryo_6	control			164.828
		LatA			18.9842
	embryo_7	control	152.565
		LatA	15.584
	embryo_8	control			255.742
		LatA			24.3856
	embryo_9	control	108.85
		LatA	17.7647
	embryo_10	Noco/lower	60.8812
		Noco/upper	137.713
	embryo_11	Noco/lower			61.8625
		Noco/upper			153.049
	embryo_12	Noco/lower			43.2761
		Noco/upper			158.194
	embryo_13	Noco/lower									45.2511
		Noco/upper									90.5966
	embryo_14	Noco/lower									61.4794
		Noco/upper									105.428
	ectodermal (32-cell to gastrula)		Young's momdulus (Pa)
		condition	32-cell	division	44-cell	division	64to76 -cell	division	112-cell	division	gastrula_1	division	gastrula_2
	embryo_15	control			66.9115	120.383	52.9656	200.799	84.1003
	embryo_16	control			83.5229	148.03
	embryo_17	control				98.996	49.9362	153.563	56.2589
	embryo_18	control				101.008	49.1469	90.6173
	embryo_19	control							51.0338	126.616	52.5474	129.675	54.7406
	embryo_20	control							64.9358	140.005	46.5532	135.666
	embryo_21	Y-27632					61.9116	124.741
	embryo_22	Y-27632			48.2001	113.125	54.3681
	embryo_23	Y-27632			35.9874	123.37	70.1851
	embryo_24	Y-27632			44.4029	132.506	46.6282
	embryo_25	Noco/lower					31.635
		Noco/upper					70.2602
	embryo_26	Noco/lower					46.7969
		Noco/upper					71.1986
	embryo_27	Noco/lower					57.7134
		Noco/upper					118.585
	embryo_28	Noco/lower							44.8339
		Noco/upper							95.2296
	embryo_29	control					49.7776
		LatA					27.7513
	embryo_30	control					72.8149
		LatA					41.9619
	embryo_31	control							67.846
		LatA							33.5905
	embryo_32	DMSO					55.5151	112.99	54.3941
	embryo_33	DMSO					52.9492	87.9057
	embryo_34	DMSO						149.086	68.0253
	embryo_35	DMSO					85.3754	178.233	74.5731
	endodermal (32 to 112 -cell)		Young's momdulus (Pa)
			32-cell		division			44 to 64 -cell				division	76-cell
		condition	A6.1	B6.1	A6.1 to A7.1	A6.1 to A7.2	B6.1 to B7.1	A7.1	A7.2	A7.3	B7.1	A7.3 to A8.5 & A8.6	A7.1	A7.2	B7.1	A8.5 & A8.6	A8.7 & A8.8	A7.5	A7.6	B8.5	B8.6
	embryo_36	control	46.7236		149.6	201.639		72.9242	74.6755				120.442	83.299		108.301	89.5163	142.179	95.1785
	embryo_37	control	93.0148		220.36	143.039		136.203	127.843	93.0039		275.319	217.994	175.182		264.376
	embryo_38	control	73.3765	113.985	351.628		363.79	138.666	133.582		359.84		361.915	264.099	358.643	387.133	208.825	307.926	203.043	223.708
	embryo_39	control	46.3814		191.675	144.758		71.8852	68.1513	58.8065		186.948	123.145	88.3504		103.189
	embryo_40	control								77.1426		227.689
	embryo_41	control						79.3048	85.8735		132.625
	embryo_42	control						150.877	160.956		252.699		185.103	169.638	241.466	227.872		210.664		249.872	195.565
	embryo_43	control						66.0531	67.2994		218.359		145.388	96.7858	165.1	160.655		140.816	79.1695
	embryo_44	control						69.3986	63.6621		130.318
	embryo_45	control											231.752	165.828	269.797	274.418		279.429	126.112	237.893	281.969
	embryo_46	Y-27632	58.0179	62.3007				97.4702	99.9574		101.141
	embryo_47	Y-27632						76.0647	64.4169		82.7059
	embryo_48	Y-27632						115.279	132.606		207.385
	ectodermal (44 to 112 -cell)		Intensity ratio
			64 to 76 -cell				diivisionn
		condition	a7.15	a7.16	b7.15	b7.16	a7.15 to a8.29 & a8.30	a7.16 to a8.31 & a8.32	b7.15 to b8.29 & b8.30	b7.16 to b8.31 & b8.32
	embryo_49	cortical F-actin	0.836929	0.756026	0.754789	0.763572	0.889569	0.861723	0.889497	0.921483
		cytoplasmic F-actin	1.198	1.23163	1.31752	1.3565	1.09039	1.1272	1.18538	1.14402

## Sheet: Figure 2
Fig.2c			Fig.2d		Fig.2f			Fig.2g
control			control		LatA			control	LatA
			interphase	division
stage	Time (min)	E (Pa)	E (Pa)	E (Pa)	stage	Time (min)	E (Pa)	E (Pa)	E (Pa)
fertilized egg	0	94.6049	190.709	481.594	8-cell	0	46.475	46.475	9.88248
	4	152.036	110.507	320.232		3	24.1872	43.3	36.8578
	8	250.749	60.3698	260.153		6	11.577	164.828	18.9842
2-cell	13	187.993				9	11.2488	152.565	15.584
	17	136.287				12	12.1947	255.742	24.3856
	20	48.8013				14	10.4406	108.85	17.7647
	23	36.8841				16	10.2126
	27	137.124				18	10.3687
	29	255.988				27	19.4585
	32	300.852				29	18.9448
4-cell	35	293.622				33	9.88248
	38	264.131
	40	163.824
	43	43.6618
	47	113.637
	50	188.799
	52	228.859
8-cell	57	182.632
	60	178.191
	63	143.462

## Sheet: Figure 3
Fig.3c			Fig.3d		Fig.3g				Fig.3h
control			control				control	Y-27632	Y-27632
			interphase	division					interphase	division
stage	Time (min)	E (Pa)	E (Pa)	E (Pa)	stage	Time (min)	E (Pa)	E (Pa)	E (Pa)	E (Pa)
44-cell	0	53.4471	67.9925	160.591	44-cell	0	85.2953		61.9116	124.741
	8	107.553	83.5229	148.03		5	92.9702		51.2841	113.125
	11	123.954	53.0975	126.279		10	95.2939		53.0863	123.37
64- to 76-cell	14	77.9753	49.1469	95.8128		15	157.268		45.5155	132.506
	18	85.5929	52.7739	128.146	64- to 76-cell	20	148.362
	21	55.5906	55.7445	137.835		25		110.116
	24	49.5				31		103.271
	28	58.4212				36		86.3713
	35	45.4553				41		79.7679
	42	38.3729				46		83.7738
	49	54.3706				51		79.9752
	52	62.1765				56		68.8074
	55	83.26				61		93.3987
112-cell	58	88.9794				66		115.637
	62	52.8776				71		123.968
	65	42.4653				76		122.674
	68	34.3388			112-cell	80		141.901
	72	30.0794				86		113.823
	75	30.7412				91		91.3953
	79	33.0718				96		82.7207
						101		80.1895
						106		76.9895
						111		84.9675
						116		91.0186

## Sheet: Figure 4
Fig.4c				Fig.4e		Fig.4f
control				control		control
cortical F-actin			cytoplasmic F-actin	cortical F-actin		cytoplasmic F-actin
				interphase	metaphase	interphase	metaphase
stage	Time (min)	Intensity ratio	Intensity ratio	Intensity ratio	Intensity ratio	Intensity ratio	Intensity ratio
44-cell	0	0.745727	1.28816	0.836929	0.889569	1.198	1.09039
	2.5	0.76557	1.20816	0.756026	0.861723	1.23163	1.1272
	5	0.79168	1.12124	0.754789	0.889497	1.31752	1.18538
	7.5	0.819157	1.10513	0.763572	0.921483	1.3565	1.14402
	10	0.878657	1.14729
	12.5	0.831445	1.14557
	15	0.84511	1.18466
64- to 76-cell	17.5	0.772849	1.1932
	20	0.756058	1.22751
	22.5	0.737108	1.30951
	25	0.773364	1.28018
	27.5	0.780341	1.30503
	30	0.786466	1.32531
	32.5	0.766101	1.2792
	35	0.78092	1.22322
	37.5	0.80435	1.12689
	40	0.844383	1.09272
	42.5	0.861433	1.10645
	45	0.884068	1.1229
	47.5	0.890568	1.13675
	50	0.88384	1.07868
112-cell	52.5	0.867646	1.18916
	55	0.844896	1.19972
	57.5	0.823066	1.22197
	60	0.813058	1.2655
	62.5	0.798281	1.2642

## Sheet: Figure 5
Fig.5b			Fig.5c		Fig.5e				Fig.5f
nocodazole			nocodazole				control	nocodazole	nocodazole
			lower peak	upper peak					lower peak	upper peak
stage	Time (min)	E (Pa)	E (Pa)	E (Pa)	stage	Time (min)	E (Pa)	E (Pa)	E (Pa)	E (Pa)
fertilized egg	0	40.6513	60.8812	137.713	32-cell	0	39.3287		31.635	70.2602
	4	171.87	61.8625	153.049		20		62.853	46.7969	71.1986
	9	106.448	43.2761	170.055		25		76.5645	57.7134	118.585
	13	69.6092	45.2511	90.5966		30		69.1171	49.4723	95.2296
	18	50.5067	61.4794	107.643		35		66.7697
	21	52.2396				40		68.5887
	28	72.1798				45		45.4687
	31	77.6373				50		30.6043
	37	76.9533				55		26.5343
	43	22.7101				60		30.0723
	49	97.2097				65		35.6744
	53	155.726
	57	139.61
	61	95.4062
	65	77.5715
	73	69.1744
	77	44.8017
	81	42.7783
	86	92.5517
	89	112.01
	94	109.347
	98	94.6066
	103	90.1303
	106	73.011
	112	58.1415
	116	39.2135

## Sheet: Fiigure 6
Fig.6c					Fig.6d		Fig.6e				Fig.6f							Fig.6j								Fig.6k
control					control		control				control									control		Y-27632				Y-27632
		A7.1	A7.2	B7.1	interphase	division		A7.1	A7.2	B7.1		A7.1	A7.2	B7.1	A8.5-6,A8.13-14	A7.5	A7.6			A6.1	B6.1	A7.1	A7.2	B7.1	A7.3→A8.5-6		A7.1	A7.2	B7.1
stage	Time (min)	E (Pa)	E (Pa)	E (Pa)	E (Pa)	E (Pa)	stage	E (Pa)	E (Pa)	E (Pa)	stage	E (Pa)	E (Pa)	E (Pa)	E (Pa)	E (Pa)	E (Pa)	stage	Time (min)	E (Pa)	E (Pa)	E (Pa)	E (Pa)	E (Pa)	E (Pa)	stage	E (Pa)	E (Pa)	E (Pa)
32-cell	0	209.407		222.892	60.2617	175.619	44- to 64-cell	79.3048	85.8735	132.625	76-cell	361.915	264.099	358.643	387.133	307.926	203.043	32-cell	0	144.368	231.033					44- to 64-cell	97.4702	99.9574	101.141
	6			176.401	117.898	265.693		150.877	160.956	252.699		145.388	96.7858	165.1	160.655	140.816	79.1695		5	94.5657	126.78						76.0647	64.4169	82.7059
	12	105.679		122.954	108.304	357.709		66.0531	67.2994	218.359		120.442	83.299	241.466	108.301	142.179	95.1785		10	83.2901	80.3097						115.279	132.606	207.385
	17	73.3765		113.985	49.2535	152.529		69.3986	63.6621	130.318		185.103	169.638	269.797	227.872	210.664	126.112		15	86.5902	87.6638
	23	134.093		166.268				138.666	133.582	359.84		231.752	165.828		274.418	279.429			22	58.0179	62.3007
44- to 64-cell	28	351.628		363.79															27	53.1472	92.6746
	34	259.151		274.226														44- to 64-cell	33			220.242	209.738	166.068
	39	147.674		413.023															38			118.292	84.5598	196.491
	45	164.139		514.118															43			70.4267	61.9147	49.3464
	50	139.515		436.005															49			66.5493	61.9088	53.9035
	55	128.567	109.877	405.708															54			89.7889	75.7214	90.9169
	62	123.912	94.6633	369.538															60			105.385	102.174	107.214
	67	120.094	98.5476	376.711															65			101.383	102.862	108.412
	72	136.175	136.149	425.822															70			102.263	111.631	100.383
	78	251.179	197.191	464.398															75			88.5311	107.399	98.7792	135.721
76-cell	83	351.314	223.754															76-cell	80			102.973	107.761	112.097	162.236
	88	337.709	259.771																86			93.5814	93.7692	91.1598	123.212
	97	368.904	239.795																91			89.5683	80.6793	84.9427	99.3895
	103	311.645	220.397																96			78.5245	76.246	94.6007	93.6976
																			101			88.2495	63.4169	94.5098
																			107			75.0747	68.9202	91.8796
																			113			83.156	83.3691	84.9994
